# Supplementary material for: Force-velocity relationship profile of elbow flexors in male gymnasts
Source: PeerJ. 2021 Mar 15;9:e10907. doi: 10.7717/peerj.10907 (PMC7971080; doi:10.7717/peerj.10907)
Supplement: Supplemental Information 1 [file peerj-09-10907-s001.xlsx]

## Sheet: Sheet1
																				During dynamic contraction tasks																									During maximal voluntary isometric contraction tasks
	cm	kg	cm	cm	cm	cm2	cm2	N	N	N/cm2	N/cm2		N	m/s	W		N/cm2	W/cm2		Force (N)						Velocity (m/s)						Power (W)						%EMGMVC of BB (%)							%EMGMVC of BB(%)
Group_ID	Height	Weight	Upper arm length	MTant	MTpos	CSAindex of EF	CSAindex of EE	MVFEF	MVFEE	MVFEF/CSAindex	MVFEE/CSAindex		F0	V0	Pmax	FVSlope	F0/CSAindex	Pmax/CSAindex		unload	0.15	0.3	0.45	0.6	0.75	unload	0.15	0.3	0.45	0.6	0.75	unload	0.15	0.3	0.45	0.6	0.75	unload	0.15	0.3	0.45	0.6	0.75		0.1	0.2	0.3	0.4	0.5
GYM_001	160.7	60.4	32.5	4	4.43	12.59	15.47	299.57	197.18	23.78	12.73		334.64	1.72	144.44	-193.82	26.56	11.46		79	140.41	164.25	191.66	229.06	227.36	1.37	0.92	0.78	0.72	0.64	0.58	108.64	136.33	143.07	152.86	163.65	151.63	87.85	120.04	105.68	123.25	128.26	140.53		37.8204	45.2069	53.215	61.333	70.8454
GYM_002	158.7	57.1	30.5	3.68	4.56	10.65	16.34	246.03	165.11	23.1	10.1		260.5	1.67	109.03	-155.59	24.45	10.23		64.3	115.01	142.82	169.47	166.7	186.88	1.28	0.87	0.73	0.64	0.56	0.5	77.3	94.01	114.05	115.21	96.84	98.96	90.38	74.43	93.35	79.94	94.29	88.66		8.57712	21.625	35.3268	48.3177	62.4722
GYM_003	169.1	63.8	32	3.53	4.54	9.83	16.23	276.49	207.82	28.1	12.79		291.92	1.74	127.58	-166.99	29.67	12.96		74.5	149.15	165.46	194.95	193.04	223.35	1.29	0.85	0.69	0.67	0.51	0.44	100.11	137.31	125.18	132.79	114.48	107.06	129.9	158.21	145.1	170.48	191.02	174.87		8.2899	19.1982	30.2616	45.009	76.4044
GYM_004	164.7	55.2	32	3.4	4.24	9.11	14.11	236.83	218.63	25.98	15.48		268.18	0.96	64.75	-277.67	29.42	7.1		30.51	80.65	99.26	118.51	151.16	162.52	0.88	0.62	0.55	0.5	0.5	0.4	22.62	47.11	54.31	57.94	76.9	67.21	38.16	54.11	66.65	73.22	95.74	107.54		34.7791	44.6035	50.5928	55.6211	60.9304
GYM_005	163.6	61.3	31	3.74	4.31	11.03	14.63	240.2	147.17	21.76	10.05		295.63	1.1	81.9	-266.77	26.78	7.41		36.92	83.32	113.09	138.66	151.11	165.56	0.97	0.72	0.7	0.65	0.51	0.49	31.71	56.71	80.57	96.45	86.76	86.62	48.86	96.5	124.79	120.37	109.89	117.9		29.6858	65.2451	79.3394	99.7794	118.464
GYM_006	166	59.3	31	3.73	4.39	10.95	15.14	252.09	252.78	23.02	16.68		212.46	2.14	114.08	-98.92	19.4	10.41		73.6	126.48	141.3	143.73	166.93	172.42	1.31	0.98	0.78	0.55	0.54	0.37	93.48	115.66	101.17	81.69	89.03	65.84	71.56	129.99	91.12	106.18	134.51	104.71		1.58103	3.31623	7.76221	10.7652	22.4437
GYM_007	169.4	61.1	33	3.41	2.99	9.16	7.03	222.89	117.19	24.31	16.66		236.31	1.58	93.56	-149.21	25.77	10.2		58.25	106.67	119.15	132.79	146.95	157.14	1.18	0.89	0.77	0.67	0.6	0.54	67.2	93.8	90.15	93.73	98.23	87.01	61.55	111.1	92.58	93.73	86.7	109.29		19.0958	35.624	46.3593	54.4979	61.9188
GYM_008	161.3	60.3	28	4.27	4.61	14.35	16.73	225.43	194.19	15.69	11.6		366.73	0.75	69.34	-484.84	25.54	4.82		33.2	83.04	102.58	118.51	153.97	164.71	0.65	0.61	0.55	0.47	0.46	0.41	21.78	50.29	55.31	56.92	73.76	69.04	11.42	49.76	44.86	70.46	72.44	86.41		8.40305	11.8548	15.9425	24.9907	48.5476
GYM_009	163.9	57.1	29.5	3.49	4.09	9.58	13.18	228.49	213.14	23.84	16.16		219.11	1.33	73.16	-164.05	22.86	7.63		45.47	91.13	113.38	121.46	146.67	168.39	1.1	0.72	0.6	0.5	0.46	0.42	45.04	61.4	67.28	59.57	69.15	75.91	53.47	61.81	98.47	92.11	94.68	90.9		23.0244	30.5705	37.2522	45.3478	53.3716
GYM_010	168.8	61.8	30.5	3.46	5.01	9.41	19.73	254.92	323.74	27.07	16.4		272.43	1.41	96.36	-192.54	28.93	10.23		56.46	111.87	117.19	157.18	180.13	193.27	1.16	0.76	0.64	0.6	0.59	0.46	59.57	87.46	77.54	96.64	106.83	93.88	86.36	98.81	76.06	80.8	98.43	112.72		32.5632	36.7268	41.992	48.5759	55.8731
GYM_011	157.1	55	29	3.45	4.37	9.36	15.05	225.13	251.11	24.05	16.68		283.15	1.72	122.33	-163.84	30.24	13.06		78.7	146.44	154.23	170.17	186.62	218.27	1.27	0.83	0.69	0.62	0.56	0.54	95.07	138.63	122.33	114.07	112.21	125.65	108.86	163.35	216.05	138.25	159.33	194.31		8.52617	21.8403	35.0065	60.3489	76.3132
GYM_012	159.8	57	30	3.72	4.4	10.88	15.26	223.28	209.32	20.5	13.71		195.79	1.26	61.78	-155.12	17.98	5.67		40.83	81.55	94.82	124.71	134.18	141.33	1.03	0.65	0.56	0.52	0.42	0.37	35.46	51	51.45	67.18	61.68	56.94	67.39	72.68	74.11	135.57	121.57	146.33		31.4469	44.9631	51.7953	58.2625	65.8346
GYM_013	159.9	56.1	30	3.21	3.66	8.1	10.56	202.02	190.04	24.93	17.99		208.51	1.51	79.06	-137.47	25.73	9.75		59.92	102.08	109.54	138.93	154.67	148.02	1.1	0.7	0.65	0.55	0.51	0.38	64.62	75.78	71.34	88.45	84.14	59.4	72.38	91.53	103.72	134.74	114.98	118.87		27.3996	34.3004	41.9498	49.5862	60.6467
GYM_014	165.9	58.5	31	3.9	4.5	11.99	15.9	261.49	178.51	21.8	11.22		254.07	1.5	95.86	-168.35	21.18	7.99		52.32	110.83	110.8	159.17	172.51	182.7	1.21	0.83	0.61	0.63	0.59	0.47	56.82	94.38	70.14	105.57	104.94	91.52	62.31	88.86	94.49	120.21	134.05	132.75		13.815	25.7716	36.021	45.3159	58.6208
GYM_015	158.3	55.6	29.5	3.55	4.74	9.91	17.69	235.92	185.18	23.79	10.46		259.84	1.66	108.08	-156.17	26.2	10.9		64.07	121.88	151.61	153.52	179	188.28	1.26	0.85	0.71	0.6	0.55	0.48	75.33	106.75	116.97	99.88	105.1	96.15	91.03	122.37	116.15	111.7	127.94	120.47		3.10351	9.87311	18.2492	29.5236	42.5627
GYM_016	161.4	62.9	30	3.39	4.58	9.05	16.54	249.55	164.07	27.54	9.91		215	1.85	99.79	-115.8	23.73	11.01		68.84	117.84	114.88	141.31	170.82	180.73	1.29	0.85	0.62	0.52	0.52	0.44	82.71	93.39	70.57	74.03	91.52	79.88	78.15	92.83	85.89	91.2	161.02	153.06		3.13125	6.15048	10.4432	16.4416	23.9149
JD_001	169.9	92.3	32.5	2.93	4.48	6.78	15.76	211.49	242.27	31.17	15.36		249.88	2.42	151.51	-103.02	36.82	22.33		93.81	141.61	159.46	157.89	170.13	211.54	1.55	1.02	0.9	0.77	0.66	0.55	144.37	148.24	144.3	119.96	109.71	126.29	107.29	133.11	142.99	156.17	130.18	128.31		28.4817	57.2305	71.8669	83.2477	92.2613
JD_002	174.2	101.3	34	4.35	5.04	14.91	19.98	314.37	205.1	21.07	10.26		304.11	2.65	201.49	-114.75	20.39	13.51		88.16	163.09	186.61	197.71	202.64	239.55	1.83	1.27	1.12	0.89	0.72	0.65	140.3	187.83	194.43	168.23	143.94	154.61	41.17	88.46	69.41	87.97	96.12	115.38		5.31261	7.92354	11.9977	22.9847	28.3382
JD_003	182.3	90.6	37	3.86	5.92	11.74	27.58	355.95	340.3	30.31	12.33		354.39	2.84	251.71	-124.73	30.18	21.43		95.84	167.54	181.03	238.53	262.37	256.51	2.15	1.34	1.13	1	0.97	0.79	194.24	209	198.19	235.4	250.86	206.94	163.45	157.36	149.98	146.89	171.82	148.46		32.2276	40.8424	45.0319	50.9988	59.3646
JD_004	166.4	67.8	30	3.06	4.86	7.36	18.62	267.82	183.84	36.38	9.87		312.73	2.81	220.34	-110.96	42.49	29.93		94.97	186.67	198.71	188.25	203.08	252.7	1.76	1.39	1.15	0.89	0.76	0.79	163.01	236.83	215.73	154.03	152.33	200.26	64.36	64.93	80.07	80.28	87.83	88.29		11.0931	17.7942	27.1615	36.8111	46.8504
JD_005	168.6	78.8	33	3.75	5.36	11.05	22.56	259.95	229.86	23.51	10.18		444.03	2.02	224.43	-219.62	40.16	20.3		81.36	165.26	198.29	209.9	248.69	278.65	1.66	1.16	1.18	0.91	0.95	0.86	126.22	181.11	227.44	191.93	239.42	244.25	75.23	108.65	118.63	149.9	148.62	118.92		5.55533	18.6919	34.2096	45.7132	57.5068
JD_006	159.9	61.6	30.5	3.28	4.86	8.49	18.62	290.68	274.65	34.22	14.75		244.79	2.32	142.01	-105.49	28.81	16.71		73.85	156.08	151.52	139.16	169.38	228.28	1.53	1.09	0.88	0.66	0.54	0.49	108.14	169.53	128.29	87.7	90.44	117.02	155.06	179.31	220.43	150.04	172.45	191.94		20.6254	35.921	50.5863	69.0102	130.941
JD_007	176.2	95.9	33	4.15	5.32	13.59	22.27	296.39	350.18	21.8	15.72		342.77	2.53	217.12	-135.28	25.22	15.97		84.62	162.79	184.16	185.33	230.3	214.97	1.83	1.39	1.27	1.07	0.93	0.83	152.5	218.49	219.56	185.2	212.15	176.05	47.33	93.2	86.91	90.26	93.37	97.5		20.3365	23.363	25.7142	28.2506	32.2283
JD_008	168.7	67.4	33	2.84	4.18	6.35	13.74	180.08	165.09	28.35	12		200.88	1.89	95.11	-106.06	31.62	14.97		60	102.19	111.13	121.16	129.92	135.14	1.32	0.92	0.79	0.82	0.68	0.59	76.08	90.38	87.52	95.15	86.49	80.72	125.54	134.19	128.93	139.95	139.32	149.3		40.4124	46.8358	49.5289	51.4933	53.2792
JD_009	169	78.4	32	3.64	5.08	10.41	20.27	288.46	277.29	27.69	13.67		330.87	2.4	199.01	-137.52	31.76	19.1		77.06	162.91	170.85	238.43	210.84	222.13	1.76	1.3	0.93	0.98	0.88	0.7	124.34	200.86	157.34	230.47	179.83	168.7	83.82	104.07	149.38	165.28	136.36	135.05		10.1458	18.8055	29.8874	38.7007	47.6818
JD_010	165.5	70.3	32	3.38	5.2	8.98	21.26	265.6	245.45	29.55	11.54		390.61	2.2	214.86	-177.52	43.47	23.91		87.73	188.45	230.19	210.87	249.3	302	1.71	1.11	0.99	0.78	0.74	0.7	137.48	194.28	228.58	163.4	177.47	223.31	96.24	133.05	137.6	131.46	123.94	145.89		15.367	18.3563	21.5854	28.3658	43.7276
JD_011	169.6	67.3	33	3.55	4.43	9.95	15.43	264.71	211.01	26.59	13.67		287.16	2.2	158.11	-130.38	28.85	15.88		73.07	138.91	156.03	159.51	182.37	224.35	1.63	1.1	1.09	0.77	0.73	0.7	109.62	138.97	159.3	118.12	127.42	155.33	95.99	106.46	113.83	106.42	137.14	116.96		22.0814	28.9123	33.2328	38.3552	45.4553
JD_012	175.5	74.8	33	3.39	4.78	9.05	17.99	307.98	164.16	34	9.12		283.43	2.67	189.58	-105.93	31.29	20.93		84.05	165.7	183.44	197.26	208.21	212.16	1.84	1.17	0.96	0.84	0.68	0.61	139.7	179.64	170.73	159.5	138.59	131.01	85.3	106.59	101.21	114.18	98.31	102.44		7.63041	15.473	21.5343	27.9306	33.8674
JD_013	179.6	86.2	33	3.53	4.56	9.79	16.37	302.37	354.47	30.88	21.64		377.78	1.67	158.22	-225.49	38.58	16.16		64.5	160.16	186.71	216.76	236.27	245.02	1.39	0.94	0.84	0.74	0.63	0.56	77.75	149.54	153.38	162.48	147.47	135	84.64	97.62	103.15	115.74	111.39	94.18		2.54335	5.79524	11.3727	23.2127	47.1682
JD_014	170.1	73.4	32	3.58	4.75	10.1	17.75	316.97	242.26	31.37	13.64		310.63	2.44	189.51	-127.29	30.74	18.75		84.75	170.59	183.21	218.13	222.26	224.89	1.69	1.2	0.94	0.82	0.74	0.54	139.38	207.49	171.99	183.26	164.79	125.96	94.7	110.67	113.55	114.69	111.25	111.23		6.99491	11.0794	17.4247	28.0593	44.0466
JD_015	157.8	61.5	30	2.96	4.38	6.9	15.12	209.53	220.17	30.36	14.56		227.35	2.03	115.46	-111.92	32.94	16.73		81.42	136.49	128.5	168.83	168.83	183.04	1.31	0.83	0.67	0.66	0.55	0.39	100.65	113.78	88.89	114.9	99.28	75.7	131.9	128.77	148.36	141.05	170.31	159.54		34.397	42.3916	46.7342	50.7325	53.6408
JD_016	178.2	96.7	35	3.64	5.15	10.45	20.87	329.17	333.96	31.49	15.99		430.44	1.97	212.76	-217.71	41.18	20.35		60.91	157.37	160.38	217.57	241.42	239.33	1.67	1.33	1.11	1	0.92	0.84	88.36	196.69	162.02	210.65	219.06	195.17	84.61	96.48	85.3	119.79	117.39	117.1		11.4642	20.35	28.2391	47.5839	64.5009
JD_017	163.3	67.4	30	3.05	4.7	7.33	17.4	309.4	188.87	42.17	10.85		282.28	1.68	118.97	-167.43	38.48	16.21		68.82	139.76	161.9	182.15	200.98	242.6	1.31	0.83	0.68	0.54	0.44	0.35	86.79	119.74	113.75	104.28	92.78	89.2	156.96	156.68	141.13	131.12	136.91	113.61		14.1022	24.8682	40.8988	51.5331	67.2389
JD_018	168.5	66.5	30	3.24	4.41	8.26	15.33	244.17	194.89	29.52	12.71		248.26	2	124.37	-123.89	30.02	15.03		76.79	134.59	155.46	167.15	185.92	195.82	1.39	0.88	0.74	0.61	0.55	0.42	99.25	116.19	113.99	101.63	106.2	85.88	103.15	145.89	140.37	152.63	159.95	136.55		23.6134	28.6035	33.208	39.8318	49.9161
JD_019	168.5	84.3	31	3.85	4.44	11.64	15.49	357.38	345.55	30.69	22.29		340.36	1.95	166.63	-173.8	29.23	14.31		79.24	171.29	183.43	234.79	257.39	268.34	1.54	0.92	0.7	0.67	0.57	0.45	114.25	177.33	132.47	169.53	151.2	122.82	47.76	64.59	82.48	108.06	106.43	117.4		17.6968	24.7259	30.5052	40.1232	47.1341
JD_020	174.8	85.2	33.5	3.08	4.32	7.45	14.66	309.83	302.92	41.54	20.65		261.73	2.14	140.34	-122.03	35.09	18.81		85.16	144.48	163.1	179.51	196.64	212.62	1.48	0.9	0.77	0.65	0.55	0.45	126.96	142.18	134.37	121.09	114.13	102.27	72.61	97.17	118.82	102.91	102.43	105.76		2.37112	7.10125	12.4499	20.581	34.5479
JD_021	172.4	73.2	32	3.62	4.32	10.3	14.66	258.89	227.63	25.12	15.52		297.55	2.14	159.25	-138.99	28.87	15.45		69.72	150.87	156.43	190.02	200.44	216.88	1.6	1.15	0.91	0.81	0.68	0.58	101.95	165.78	137.66	154.95	136.56	127.01	116.77	142.81	141.08	123.13	113.83	131.86		21.209	25.9551	30.0486	35.7514	43.584
JD_022	181.6	91.7	34	3.7	4.58	10.8	16.51	325.05	484.24	30.08	29.32		330.77	1.92	158.84	-172.19	30.61	14.7		79.38	146.91	199.24	202.17	234.73	248.25	1.47	0.96	0.88	0.68	0.55	0.51	124.61	146.26	182.91	139.98	135.19	132.2	111.45	97.25	125.06	114.39	108.71	139.69		3.80989	6.86723	11.0126	28.1136	42.4911
[truncated: 4 more columns]
